# Supplementary material for: Impact of Reduced Saliva Production on Intestinal Integrity and Microbiome Alterations: A Sialoadenectomy Mouse Model Study
Source: Int J Mol Sci. 2024 Nov 20;25(22):12455. doi: 10.3390/ijms252212455 (PMC11594800; doi:10.3390/ijms252212455)
Supplement: Supplementary file 1 [file ijms-25-12455-s001.zip]

Archive with 1 entries (1 files):
- ijms-3301476-supplementary.pdf
